# Supplementary material for: Dynamic Expression, Differential Regulation and Functional Diversity of the CNGC Family Genes in Cotton
Source: Int J Mol Sci. 2022 Feb 12;23(4):2041. doi: 10.3390/ijms23042041 (PMC8878070; doi:10.3390/ijms23042041)
Supplement: Supplementary file 1 [file ijms-23-02041-s001.zip]

Archive with 4 entries (4 files):
- Figure S1-S4 Phylogenetic relationships of the CNGC family members in cotton.pdf
- Table S1 Primers used in this study.pdf
- Table S2-S6 List of the CNGC family genes in different cotton species.pdf
- Table S7 Analysis of gene duplication and evolutionay divergence of the CNGC family in cotton.xlsx
