# Supplementary material for: Dynamic Expression, Differential Regulation and Functional Diversity of the CNGC Family Genes in Cotton
Source: Int J Mol Sci. 2022 Feb 12;23(4):2041. doi: 10.3390/ijms23042041 (PMC8878070; doi:10.3390/ijms23042041)
Supplement: Supplementary file 1 [file ijms-23-02041-s001.zip › Table S7 Analysis of gene duplication and evolutionay divergence of the CNGC family in cotton.xlsx]

## Sheet: paralogs
Table S7-1. Analysis of gene duplication and evolutionay divergence of the CNGC family in cotton. Ga, G. arboreum; Ghe, G. herbaceum; Gr, G. raimondii; Gh, G. hirsutum; Gb, G. Barbadense
Species	Duplicated gene 1	Duplicated gene 2	Ka	Ks	Ka/Ks	Purifying selection	Duplicated type	Age(MYA)
Ga	GaCNGC2	GaCNGC9	0.0700741	0.528485	0.132594	yes	Segmental	101.632
	GaCNGC3	GaCNGC9	0.241196	1.97211	0.122303	yes	Segmental	379.253
	GaCNGC6	GaCNGC13	0.103889	0.713502	0.145604	yes	Segmental	137.212
	GaCNGC6	GaCNGC14	0.226559	1.76831	0.128121	yes	Segmental	340.06
	GaCNGC8	GaCNGC19	0.0463033	0.371963	0.124484	yes	Segmental	71.5313
	GaCNGC11	GaCNGC18	0.0924964	0.691592	0.133744	yes	Segmental	132.999
Gr	GrCNGC1	GrCNGC10	0.135671	0.9007	0.150629	yes	Segmental	173.212
	GrCNGC3	GrCNGC19	0.398121	NaN	NaN		Segmental	NaN
	GrCNGC6	GrCNGC7	0.204478	2.22071	0.0920777	yes	Tandem	427.06
	GrCNGC6	GrCNGC17	0.230491	1.7327	0.133024	yes	Segmental	333.211
Ghe	GheCNGC2	GheCNGC3	0.248821	NaN	NaN		Segmental	NaN
	GheCNGC2	GheCNGC9	0.27264	NaN	NaN		Segmental	NaN
	GheCNGC3	GheCNGC9	0.0754555	0.545947	0.13821	yes	Segmental	104.99
	GheCNGC5	GheCNGC14	0.229234	1.8378	0.124733	yes	Segmental	353.424
	GheCNGC8	GheCNGC20	0.161727	0.529365	0.305511	yes	Segmental	101.801
	GheCNGC11	GheCNGC19	0.0582708	0.648608	0.0898399	yes	Segmental	124.732
	GheCNGC12	GheCNGC18	0.141198	0.844448	0.167208	yes	Segmental	162.394
	GheCNGC14	GheCNGC15	0.207469	2.1481	0.0965826	yes	Tandem	413.096
Gh	GhCNGC1	GhCNGC18	0.00919693	0.0510836	0.180037	yes	Segmental	9.82376
	GhCNGC2	GhCNGC19	0.0107066	0.0221567	0.483222	yes	Segmental	4.2609
	GhCNGC3	GhCNGC5	0.0715721	0.533659	0.134116	yes	Segmental	102.627
	GhCNGC3	GhCNGC20	0.00124404	0.0389965	0.0319013	yes	Segmental	7.49932
	GhCNGC3	GhCNGC26	0.0728823	0.515347	0.141424	yes	Segmental	99.1052
	GhCNGC4	GhCNGC17	0.0238004	0.501341	0.0474735	yes	Segmental	96.4117
	GhCNGC4	GhCNGC25	0.00553253	0.0434205	0.127417	yes	Segmental	8.35009
	GhCNGC4	GhCNGC37	0.0223845	0.473875	0.0472371	yes	Segmental	91.1299
	GhCNGC5	GhCNGC20	0.0726071	0.519234	0.139835	yes	Segmental	99.8526
	GhCNGC5	GhCNGC26	0.00740442	0.030721	0.241021	yes	Segmental	5.90789
	GhCNGC6	GhCNGC27	0.00233896	0.0115129	0.20316	yes	Segmental	2.21401
	GhCNGC7	GhCNGC23	0.00606615	0.0422498	0.143578	yes	Segmental	8.12496
	GhCNGC8	GhCNGC12	0.193546	1.81131	0.106854	yes	Segmental	348.329
	GhCNGC8	GhCNGC22	0.00828595	0.0232532	0.356336	yes	Segmental	4.47176
	GhCNGC8	GhCNGC31	0.238361	1.65272	0.144224	yes	Segmental	317.83
	GhCNGC9	GhCNGC21	0.012874	0.0453838	0.283671	yes	Segmental	8.72765
	GhCNGC10	GhCNGC16	0.085179	0.671045	0.126935	yes	Segmental	129.047
	GhCNGC10	GhCNGC28	0.014775	0.0434238	0.340251	yes	Segmental	8.35073
	GhCNGC11	GhCNGC15	0.15878	0.981775	0.161728	yes	Segmental	188.803
	GhCNGC11	GhCNGC29	0.0291549	0.0485823	0.600114	yes	Segmental	9.34274
	GhCNGC11	GhCNGC35	0.155227	1.02763	0.151053	yes	Segmental	197.622
	GhCNGC12	GhCNGC13	0.1937	1.82937	0.105883	yes	Tandem	351.802
	GhCNGC12	GhCNGC31	0.0321557	0.0564095	0.570041	yes	Segmental	10.848
	GhCNGC13	GhCNGC22	0.0987487	0.642985	0.153579	yes	Segmental	123.651
	GhCNGC14	GhCNGC34	0.0341213	0.0643919	0.529901	yes	Segmental	12.3831
	GhCNGC15	GhCNGC29	0.141882	0.885557	0.160217	yes	Segmental	170.299
	GhCNGC15	GhCNGC35	0.00737522	0.0356026	0.207154	yes	Segmental	6.84665
	GhCNGC16	GhCNGC36	0.0249321	0.0866368	0.287778	yes	Segmental	16.6609
	GhCNGC17	GhCNGC25	0.0438192	0.384031	0.114103	yes	Segmental	73.852
	GhCNGC17	GhCNGC37	0.00470014	0.0373419	0.125868	yes	Segmental	7.18114
	GhCNGC20	GhCNGC26	0.0746953	0.503617	0.148318	yes	Segmental	96.8494
	GhCNGC22	GhCNGC31	0.233799	1.65088	0.14162	yes	Segmental	317.477
	GhCNGC25	GhCNGC37	0.0419351	0.368491	0.113802	yes	Segmental	70.8637
	GhCNGC29	GhCNGC35	0.137468	0.905626	0.151793	yes	Segmental	174.159
	GhCNGC31	GhCNGC32	0.219291	2.30731	0.0950419	yes	Tandem	443.714
	GhCNGC33	GhCNGC39	0.00252273	0.0443401	0.0568951	yes	Segmental	8.52694
Gb	GbCNGC1	GbCNGC19	0.00981358	0.0510926	0.192074	yes	Segmental	9.82551
	GbCNGC2	GbCNGC38	0.0179272	0.035721	0.501867	yes	Segmental	6.86943
	GbCNGC4	GbCNGC25	0.00553636	0.043316	0.127813	yes	Segmental	8.32999
	GbCNGC7	GbCNGC23	0.00606615	0.0422498	0.143578	yes	Segmental	8.12496
	GbCNGC8	GbCNGC13	0.223404	1.7874	0.124988	yes	Segmental	343.731
	GbCNGC8	GbCNGC22	0.00772415	0.0256755	0.300837	yes	Segmental	4.9376
	GbCNGC8	GbCNGC31	0.232453	1.67136	0.13908	yes	Segmental	321.415
	GbCNGC11	GbCNGC16	0.144054	0.887302	0.16235	yes	Segmental	170.635
	GbCNGC11	GbCNGC29	0.0110021	0.0207805	0.529441	yes	Segmental	3.99626
	GbCNGC11	GbCNGC35	0.137774	0.897749	0.153466	yes	Segmental	172.644
	GbCNGC13	GbCNGC22	0.229295	1.83633	0.124866	yes	Segmental	353.14
	GbCNGC13	GbCNGC14	0.209312	2.27304	0.0920845	yes	Tandem	437.124
	GbCNGC13	GbCNGC31	0.0179534	0.0380095	0.47234	yes	Segmental	7.30953
	GbCNGC16	GbCNGC29	0.140397	0.89258	0.157294	yes	Segmental	171.65
	GbCNGC16	GbCNGC35	0.00799311	0.0464038	0.172251	yes	Segmental	8.92381
	GbCNGC17	GbCNGC36	0.0265467	0.0980331	0.270794	yes	Segmental	18.8525
	GbCNGC22	GbCNGC32	0.0873109	0.683091	0.127817	yes	Segmental	131.364
	GbCNGC29	GbCNGC35	0.133796	0.905928	0.147689	yes	Segmental	174.217
	GbCNGC31	GbCNGC32	0.209328	2.27261	0.0921088	yes	Segmental	437.041

## Sheet: orthologs
Table S7-2. Analysis of gene duplication and evolutionay divergence of the CNGC family in cotton. Ga, G. arboreum; Ghe, G. herbaceum; Gr, G. raimondii; Gh, G. hirsutum; Gb, G. Barbadense
Species	gene1	gene2	Ka	Ks	Ka/Ks	Purifying selection	Age(MYA)
Ga_Gr	GaCNGC1	GrCNGC2	0.00796413	0.0532895	0.14945	yes	10.248
	GaCNGC2	GrCNGC4	0.00123546	0.0407848	0.0302921	yes	7.84322
	GaCNGC3	GrCNGC3	0.0162263	0.0356664	0.454946	yes	6.85893
	GaCNGC3	GrCNGC19	0.399493	NaN	NaN	yes	NaN
	GaCNGC5	GrCNGC18	0.00728161	0.0555018	0.131196	yes	10.6734
	GaCNGC6	GrCNGC6	0.233137	1.64524	0.141704	yes	316.392
	GaCNGC6	GrCNGC17	0.00942766	0.0316558	0.297818	yes	6.08766
	GaCNGC7	GrCNGC16	0	0.0388106	0		7.46357
	GaCNGC9	GrCNGC4	0.0697199	0.515026	0.135372	yes	99.0435
	GaCNGC10	GrCNGC13	0.0023385	0.0192999	0.121167	yes	3.71151
	GaCNGC11	GrCNGC14	0.0166708	0.0496769	0.335585	yes	9.55324
	GaCNGC13	GrCNGC6	0.20516	2.15359	0.0952645	yes	414.151
	GaCNGC13	GrCNGC17	0.10357	0.718033	0.144241	yes	138.083
	GaCNGC14	GrCNGC6	0.0153712	0.0379361	0.405187	yes	7.2954
	GaCNGC14	GrCNGC17	0.223439	1.81382	0.123187	yes	348.811
	GaCNGC15	GrCNGC8	0.00252353	0.0464692	0.0543054	yes	8.93638
	GaCNGC16	GrCNGC9	0.0107813	0.0285749	0.377302	yes	5.49517
	GaCNGC17	GrCNGC1	0.140091	0.873588	0.160363	yes	167.998
	GaCNGC17	GrCNGC10	0.00985185	0.0485487	0.202927	yes	9.33629
	GaCNGC18	GrCNGC14	0.0841571	0.697046	0.120734	yes	134.047
	GaCNGC18	GrCNGC15	0.0242617	0.059088	0.410602	yes	11.3631
Ghe_Gr	GheCNGC1	GrCNGC2	0.00857677	0.055581	0.154311	yes	10.6886
	GheCNGC2	GrCNGC3	0.00912025	0.0273431	0.333549	yes	5.25828
	GheCNGC3	GrCNGC4	0.00175773	0.0503893	0.0348829	yes	9.69025
	GheCNGC4	GrCNGC16	0	0.0181141	0		3.48348
	GheCNGC5	GrCNGC6	0.229082	1.6582	0.138151	yes	318.885
	GheCNGC5	GrCNGC17	0.00879453	0.0338264	0.25999	yes	6.50508
	GheCNGC6	GrCNGC18	0.00748976	0.056453	0.132673	yes	10.8563
	GheCNGC7	GrCNGC19	0.0459762	0.104845	0.438518	yes	20.1624
	GheCNGC9	GrCNGC4	0.0735773	0.528416	0.139241	yes	101.618
	GheCNGC10	GrCNGC13	0.0326476	0.0533714	0.611706	yes	10.2637
	GheCNGC11	GrCNGC14	0.00630653	0.0500533	0.125996	yes	9.62564
	GheCNGC12	GrCNGC1	0.0108652	0.0175532	0.618987	yes	3.37562
	GheCNGC12	GrCNGC10	0.137255	0.84108	0.163189	yes	161.746
	GheCNGC14	GrCNGC6	0.0173085	0.0379828	0.455692	yes	7.30438
	GheCNGC14	GrCNGC17	0.230469	1.96122	0.117513	yes	377.158
	GheCNGC16	GrCNGC8	0.00291263	0.0402781	0.0723128	yes	7.7458
	GheCNGC17	GrCNGC9	0.033551	0.0670176	0.500629	yes	12.888
	GheCNGC18	GrCNGC1	0.140805	0.874439	0.161024	yes	168.161
	GheCNGC18	GrCNGC10	0.0104703	0.0398974	0.26243	yes	7.67258
	GheCNGC19	GrCNGC14	0.062817	0.664485	0.0945348	yes	127.786
	GheCNGC19	GrCNGC15	0.0222722	0.057939	0.384408	yes	11.1421
	GheCNGC20	GrCNGC20	0.0112234	0.0626104	0.179258	yes	12.0405
Ga_Ghe	GaCNGC2	GheCNGC9	0.0750115	0.554489	0.13528	yes	106.632
	GaCNGC3	GheCNGC3	0.25421	NaN	NaN	yes	NaN
	GaCNGC6	GheCNGC14	0.233216	1.82152	0.128034	yes	350.292
	GaCNGC8	GheCNGC8	0.114016	0.163251	0.69841	yes	31.3945
	GaCNGC9	GheCNGC2	0.217803	2.29264	0.0950011	yes	440.892
	GaCNGC9	GheCNGC9	0.00255338	0.00568588	0.449073	yes	1.09344
	GaCNGC11	GheCNGC11	0.0012576	0.00404041	0.311255	yes	0.777003
	GaCNGC13	GheCNGC5	0.103184	0.701933	0.147	yes	134.987
	GaCNGC14	GheCNGC5	0.222592	1.78347	0.124809	yes	342.975
	GaCNGC17	GheCNGC18	0.00183702	0.0123735	0.148463	yes	2.37953
	GaCNGC18	GheCNGC19	0.00680137	0.00198151	3.43242	no	0.381059
	GaCNGC19	GheCNGC20	0.0071943	0.0306734	0.234545	yes	5.89873
Gh_Ga	GhCNGC1	GaCNGC1	0.00183132	0.0082617	0.221663	yes	1.58879
	GhCNGC2	GaCNGC3	0.000626	0	NaN		0
	GhCNGC3	GaCNGC2	0.00290613	0.00669535	0.434051	yes	1.28757
	GhCNGC3	GaCNGC9	0.0722763	0.537103	0.134567	yes	103.289
	GhCNGC5	GaCNGC2	0.0693772	0.521105	0.133135	yes	100.213
	GhCNGC5	GaCNGC9	0.00306326	0.00999848	0.306373	yes	1.92278
	GhCNGC7	GaCNGC5	0.00180868	0.00614338	0.294412	yes	1.18142
	GhCNGC8	GaCNGC6	0.00125026	0.0104024	0.12019	yes	2.00046
	GhCNGC8	GaCNGC13	0.103865	0.703557	0.147629	yes	135.299
	GhCNGC9	GaCNGC7	0.00651219	0.0262337	0.248238	yes	5.04494
	GhCNGC11	GaCNGC17	0.158823	0.989217	0.160554	yes	190.234
	GhCNGC12	GaCNGC14	0.0266023	0.0244094	1.08984	no	4.69412
	GhCNGC13	GaCNGC6	0.0976162	0.697951	0.139861	yes	134.221
	GhCNGC13	GaCNGC13	0.0114	0.013092	0.870765	yes	2.51769
	GhCNGC14	GaCNGC16	0.0124399	0.0191531	0.649498	yes	3.68329
	GhCNGC15	GaCNGC17	0.00183711	0.016541	0.111064	yes	3.18096
	GhCNGC16	GaCNGC18	0.0124902	0.0148674	0.84011	yes	2.85911
	GhCNGC17	GaCNGC8	0.0463127	0.378016	0.122515	yes	72.6954
	GhCNGC17	GaCNGC19	0.00117233	0.0115907	0.101144	yes	2.22898
	GhCNGC18	GaCNGC1	0.00858028	0.0510836	0.167966	yes	9.82376
	GhCNGC19	GaCNGC3	0.01134	0.0221641	0.511637	yes	4.26233
	GhCNGC20	GaCNGC2	0.0119219	0.0446672	0.266904	yes	8.58985
	GhCNGC20	GaCNGC9	0.0733126	0.522622	0.140279	yes	100.504
	GhCNGC21	GaCNGC7	0.00614821	0.0429712	0.143077	yes	8.26369
	GhCNGC22	GaCNGC6	0.00898369	0.0303366	0.296134	yes	5.83397
	GhCNGC22	GaCNGC13	0.105676	0.658519	0.160475	yes	126.638
	GhCNGC23	GaCNGC5	0.00667278	0.0444889	0.149988	yes	8.55555
	GhCNGC25	GaCNGC8	0.00473071	0.0275486	0.171722	yes	5.29781
	GhCNGC25	GaCNGC19	0.0438103	0.377937	0.115919	yes	72.6802
	GhCNGC26	GaCNGC2	0.0727675	0.51848	0.140348	yes	99.7077
	GhCNGC26	GaCNGC9	0.00802683	0.034884	0.2301	yes	6.70847
	GhCNGC27	GaCNGC10	0.00233896	0.0115129	0.20316	yes	2.21401
	GhCNGC28	GaCNGC11	0.0167433	0.0453779	0.368975	yes	8.72653
	GhCNGC29	GaCNGC17	0.142637	0.884977	0.161176	yes	170.188
	GhCNGC31	GaCNGC6	0.24298	1.6799	0.14464	yes	323.057
	GhCNGC31	GaCNGC13	0.215208	2.14266	0.100439	yes	412.05
	GhCNGC31	GaCNGC14	0.0158468	0.0376123	0.421319	yes	7.23314
	GhCNGC33	GaCNGC15	0.00189086	0.0443713	0.0426144	yes	8.53295
	GhCNGC34	GaCNGC16	0.0102009	0.0306116	0.333235	yes	5.88685
	GhCNGC35	GaCNGC17	0.00799393	0.0485658	0.1646	yes	9.33957
	GhCNGC36	GaCNGC11	0.081206	0.71481	0.113605	yes	137.464
	GhCNGC36	GaCNGC18	0.0241203	0.0810707	0.297522	yes	15.5905
	GhCNGC37	GaCNGC8	0.0444222	0.375219	0.11839	yes	72.1576
	GhCNGC37	GaCNGC19	0.00469922	0.0414102	0.11348	yes	7.9635
	GhCNGC39	GaCNGC15	0.00063	0.0041096	0.153297	yes	0.790308
Gh_Ghe	GhCNGC11	GheCNGC12	0.0287829	0.0434261	0.662802	yes	8.35117
	GhCNGC11	GheCNGC18	0.158802	0.990056	0.160397	yes	190.395
	GhCNGC12	GheCNGC14	0.0274694	0.0272503	1.00804	no	5.24045
	GhCNGC13	GheCNGC5	0.0969197	0.686721	0.141134	yes	132.062
	GhCNGC14	GheCNGC17	0.00165214	0.00185357	0.891326	yes	0.356456
	GhCNGC15	GheCNGC12	0.139187	0.844073	0.1649	yes	162.322
	GhCNGC15	GheCNGC18	0.00122405	0.0123778	0.098891	yes	2.38035
	GhCNGC16	GheCNGC19	0.00803966	0.00597216	1.34619	no	1.14849
	GhCNGC17	GheCNGC20	0.0088048	0.0221623	0.397288	yes	4.26198
	GhCNGC18	GheCNGC1	0.00919317	0.0533653	0.172269	yes	10.2626
	GhCNGC19	GheCNGC2	0.0196217	0.0303708	0.646069	yes	5.84055
	GhCNGC20	GheCNGC3	0.0170117	0.056087	0.30331	yes	10.786
	GhCNGC20	GheCNGC9	0.0786757	0.533781	0.147393	yes	102.65
	GhCNGC21	GheCNGC4	0	0.0181141	0	yes	3.48348
	GhCNGC22	GheCNGC5	0.00828785	0.0303484	0.27309	yes	5.83624
	GhCNGC22	GheCNGC15	0.103228	0.614373	0.168022	yes	118.149
	GhCNGC23	GheCNGC6	0.00673825	0.0453471	0.148593	yes	8.7206
	GhCNGC24	GheCNGC7	0.00330367	0.0454828	0.0726355	yes	8.7467
	GhCNGC25	GheCNGC20	0.0469324	0.433563	0.108248	yes	83.3776
	GhCNGC26	GheCNGC3	0.0761295	0.540501	0.14085	yes	103.943
	GhCNGC26	GheCNGC9	0.00773092	0.035318	0.218895	yes	6.79191
	GhCNGC27	GheCNGC10	0.0326511	0.0425176	0.767942	yes	8.17647
	GhCNGC28	GheCNGC11	0.00756945	0.0373005	0.202932	yes	7.17317
	GhCNGC29	GheCNGC12	0.015079	0.0175832	0.857581	yes	3.38139
	GhCNGC29	GheCNGC18	0.143353	0.885847	0.161826	yes	170.355
	GhCNGC31	GheCNGC5	0.238926	1.69333	0.141098	yes	325.64
	GhCNGC31	GheCNGC14	0.0211428	0.0400587	0.527796	yes	7.7036
	GhCNGC34	GheCNGC17	0.0347041	0.0623825	0.556311	yes	11.9966
	GhCNGC35	GheCNGC18	0.00861106	0.0399114	0.215754	yes	7.67527
	GhCNGC36	GheCNGC19	0.0432216	0.121694	0.355166	yes	23.4027
	GhCNGC37	GheCNGC20	0.0120315	0.0626104	0.192165	yes	12.0405
	GhCNGC39	GheCNGC16	0.000969	0.00328228	0.295219	yes	0.631208
Gh_Gr	GhCNGC1	GrCNGC2	0.00858028	0.0577208	0.148651	yes	11.1002
	GhCNGC2	GrCNGC3	0.0168716	0.0356543	0.4732	yes	6.8566
	GhCNGC3	GrCNGC4	0.0034252	0.0400849	0.0854486	yes	7.70863
	GhCNGC5	GrCNGC4	0.0690235	0.507761	0.135937	yes	97.6464
	GhCNGC6	GrCNGC13	0.0023385	0.0192999	0.121167	yes	3.71151
	GhCNGC7	GrCNGC18	0.0066748	0.0532138	0.125434	yes	10.2334
	GhCNGC8	GrCNGC6	0.232854	1.66475	0.139873	yes	320.145
	GhCNGC9	GrCNGC17	0.662369	NaN	NaN		NaN
	GhCNGC11	GrCNGC1	0.0269018	0.0486025	0.553507	yes	9.34664
	GhCNGC11	GrCNGC10	0.154781	1.04222	0.14851	yes	200.428
	GhCNGC12	GrCNGC6	0.0286479	0.0593659	0.482565	yes	11.4165
	GhCNGC13	GrCNGC17	0.0973057	0.702317	0.138549	yes	135.061
	GhCNGC14	GrCNGC9	0.032966	0.0690369	0.477513	yes	13.2763
	GhCNGC15	GrCNGC1	0.139338	0.874155	0.159398	yes	168.107
	GhCNGC15	GrCNGC10	0.00923136	0.0355901	0.25938	yes	6.84426
	GhCNGC16	GrCNGC14	0.083208	0.669291	0.124323	yes	128.71
	GhCNGC16	GrCNGC15	0.0123835	0.0510935	0.242369	yes	9.82567
	GhCNGC17	GrCNGC20	0.00411101	0.0353295	0.116362	yes	6.79414
	GhCNGC18	GrCNGC2	0.00305158	0.00620907	0.49147	yes	1.19405
	GhCNGC19	GrCNGC3	0.0144502	0.0125694	1.14963	no	2.4172
	GhCNGC20	GrCNGC4	0.00342555	0.0172043	0.19911	yes	3.30852
	GhCNGC21	GrCNGC16	0.00614884	0.0160756	0.382494	yes	3.09147
	GhCNGC22	GrCNGC7	0.0986839	0.658123	0.149947	yes	126.562
	GhCNGC22	GrCNGC17	0.00344116	0.0138679	0.248139	yes	2.6669
	GhCNGC23	GrCNGC18	0.000604	0.01037	0.0582376	yes	1.99424
	GhCNGC24	GrCNGC19	0.00839505	0.0179649	0.467302	yes	3.45479
	GhCNGC25	GrCNGC20	0.0413118	0.374828	0.110215	yes	72.0823
	GhCNGC26	GrCNGC4	0.0731095	0.504568	0.144895	yes	97.0322
	GhCNGC27	GrCNGC13	0.00116857	0.0115129	0.101501	yes	2.21401
	GhCNGC28	GrCNGC14	0.010391	0.0165559	0.627632	yes	3.18382
	GhCNGC29	GrCNGC1	0.00365094	0.00823195	0.443508	yes	1.58307
	GhCNGC29	GrCNGC10	0.137116	0.915403	0.149788	yes	176.039
	GhCNGC31	GrCNGC6	0.0057316	0.00617605	0.928036	yes	1.1877
	GhCNGC31	GrCNGC17	0.237615	1.79506	0.132372	yes	345.203
	GhCNGC33	GrCNGC8	0.00315524	0.0144832	0.217855	yes	2.78523
	GhCNGC34	GrCNGC9	0.00282207	0.00940599	0.300029	yes	1.80884
	GhCNGC35	GrCNGC1	0.13529	0.891112	0.151821	yes	171.368
	GhCNGC35	GrCNGC10	0.00301902	0.00403091	0.748968	yes	0.775176
	GhCNGC36	GrCNGC14	0.0765505	0.729039	0.105002	yes	140.2
	GhCNGC36	GrCNGC15	0.00485079	0.0210679	0.230246	yes	4.05151
	GhCNGC37	GrCNGC20	0.000586	0.00192123	0.304891	yes	0.369468
	GhCNGC39	GrCNGC8	0.0031564	0.0464365	0.0679725	yes	8.93009
Gb_Ga	GbCNGC1	GaCNGC1	0.00244238	0.0041216	0.59258	yes	0.792615
	GbCNGC2	GaCNGC3	0.0085453	0.00901513	0.947884	yes	1.73368
	GbCNGC7	GaCNGC5	0.00180868	0.00614338	0.294412	yes	1.18142
	GbCNGC8	GaCNGC6	0.00125026	0.0062241	0.200874	yes	1.19694
	GbCNGC8	GaCNGC13	0.103865	0.719781	0.144301	yes	138.419
	GbCNGC8	GaCNGC14	0.221612	1.77107	0.125129	yes	340.589
	GbCNGC9	GaCNGC7	0.00122524	0.0181339	0.0675664	yes	3.48728
	GbCNGC10	GaCNGC11	0.0116438	0.0125003	0.931481	yes	2.4039
	GbCNGC11	GaCNGC17	0.143329	0.880035	0.162867	yes	169.238
	GbCNGC13	GaCNGC6	0.228414	1.78453	0.127997	yes	343.178
	GbCNGC13	GaCNGC13	0.209338	2.31206	0.0905418	yes	444.626
	GbCNGC13	GaCNGC14	0.00635799	0.0103916	0.611841	yes	1.99838
	GbCNGC15	GaCNGC15	0	0.00617287	0		1.18709
	GbCNGC16	GaCNGC17	0.00183711	0.0102953	0.178442	yes	1.97986
	GbCNGC17	GaCNGC18	0.00246927	0.00816751	0.302328	yes	1.57068
	GbCNGC19	GaCNGC1	0.00858115	0.0510654	0.168042	yes	9.82028
	GbCNGC22	GaCNGC6	0.00772829	0.0234602	0.329421	yes	4.51158
	GbCNGC23	GaCNGC5	0.00667278	0.0444889	0.149988	yes	8.55555
	GbCNGC25	GaCNGC8	0.00478828	0.0319889	0.149686	yes	6.1517
	GbCNGC26	GaCNGC2	0.0760687	0.51957	0.146407	yes	99.9173
	GbCNGC26	GaCNGC9	0.0122909	0.0453103	0.271261	yes	8.71353
	GbCNGC27	GaCNGC10	0.00233873	0.015395	0.151914	yes	2.96058
	GbCNGC29	GaCNGC4	0.0122165	0.0191726	0.637184	yes	3.68704
	GbCNGC29	GaCNGC17	0.139675	0.885267	0.157778	yes	170.244
	GbCNGC31	GaCNGC14	0.0153737	0.0400798	0.383576	yes	7.70766
	GbCNGC32	GaCNGC6	0.090608	0.704747	0.128568	yes	135.528
	GbCNGC33	GaCNGC15	0.014909	0.0521577	0.285845	yes	10.0303
	GbCNGC34	GaCNGC16	0.0102009	0.0306116	0.333235	yes	5.88685
	GbCNGC35	GaCNGC17	0.00737597	0.0507504	0.145338	yes	9.75969
	GbCNGC36	GaCNGC18	0.0257246	0.0896522	0.286937	yes	17.2408
	GbCNGC38	GaCNGC3	0.0094778	0.0265514	0.35696	yes	5.10605
Gb_Ghe	GbCNGC1	GheCNGC1	0.00183029	0.00206079	0.888149	yes	0.396307
	GbCNGC2	GheCNGC2	0.00139567	0.00449103	0.310769	yes	0.86366
	GbCNGC7	GheCNGC6	0.000743	0.00772539	0.0961689	yes	1.48565
	GbCNGC8	GheCNGC5	0.000625	0.00831321	0.075158	yes	1.59869
	GbCNGC8	GheCNGC14	0.228248	1.82457	0.125096	yes	350.88
	GbCNGC9	GheCNGC4	0	0	NaN	no	0
	GbCNGC10	GheCNGC11	0.0012576	0.00404041	0.311255	yes	0.777003
	GbCNGC11	GbCNGC12	0.214202	1.5975	0.134085	yes	307.212
	GbCNGC11	GheCNGC18	0.144045	0.880898	0.163521	yes	169.403
	GbCNGC12	GheCNGC13	0.00789269	0.00920091	0.857816	yes	1.76941
	GbCNGC13	GheCNGC5	0.224397	1.80021	0.124651	yes	346.194
	GbCNGC13	GheCNGC14	0.00827287	0.0104042	0.795148	yes	2.00081
	GbCNGC16	GheCNGC12	0.141209	0.853021	0.16554	yes	164.043
	GbCNGC16	GheCNGC18	0.00122405	0.00822912	0.148746	yes	1.58252
	GbCNGC17	GheCNGC19	0.00929284	0.0139678	0.665304	yes	2.68612
	GbCNGC19	GheCNGC1	0.00919411	0.0533463	0.172348	yes	10.2589
	GbCNGC22	GheCNGC15	0.099919	0.636024	0.157099	yes	122.312
	GbCNGC23	GheCNGC6	0.00673825	0.0453471	0.148593	yes	8.7206
	GbCNGC24	GheCNGC7	0.00330367	0.0454828	0.0726355	yes	8.7467
	GbCNGC26	GheCNGC3	0.0860388	0.538504	0.159774	yes	103.558
	GbCNGC26	GheCNGC9	0.0136621	0.0502721	0.271763	yes	9.66772
	GbCNGC27	GheCNGC10	0.0326476	0.0468493	0.696865	yes	9.00948
	GbCNGC29	GheCNGC12	0.0125473	0.0175703	0.71412	yes	3.37891
	GbCNGC29	GheCNGC18	0.140389	0.886138	0.158428	yes	170.411
	GbCNGC31	GheCNGC14	0.0173112	0.0401292	0.431387	yes	7.71716
	GbCNGC32	GheCNGC5	0.0898948	0.698505	0.128696	yes	134.328
	GbCNGC32	GheCNGC15	0.00659671	0.0480776	0.13721	yes	9.2457
	GbCNGC33	GheCNGC16	0.0206979	0.0567839	0.364503	yes	10.92
	GbCNGC35	GheCNGC12	0.135725	0.828658	0.163789	yes	159.357
	GbCNGC35	GheCNGC18	0.0079927	0.042072	0.189977	yes	8.09077
	GbCNGC38	GheCNGC2	0.0184929	0.0356237	0.519117	yes	6.85071
Gb_Gr	GbCNGC1	GrCNGC2	0.00919552	0.0533179	0.172466	yes	10.2534
	GbCNGC2	GrCNGC3	0.00885106	0.0304353	0.290816	yes	5.85294
	GbCNGC7	GrCNGC18	0.0066748	0.0532138	0.125434	yes	10.2334
	GbCNGC8	GrCNGC17	0.00942273	0.0338742	0.278169	yes	6.51426
	GbCNGC9	GrCNGC16	0.00122536	0.0367046	0.0333845	yes	7.05857
	GbCNGC10	GrCNGC14	0.00618496	0.0366299	0.16885	yes	7.0442
	GbCNGC11	GrCNGC1	0.00977362	0.0207662	0.470651	yes	3.99349
	GbCNGC11	GrCNGC10	0.138892	0.907439	0.15306	yes	174.507
	GbCNGC13	GrCNGC6	0.0179505	0.0358655	0.500496	yes	6.89721
	GbCNGC13	GrCNGC17	0.222202	1.86678	0.11903	yes	358.996
	GbCNGC16	GrCNGC1	0.140813	0.880776	0.159874	yes	169.38
	GbCNGC16	GrCNGC10	0.0104708	0.0442156	0.236813	yes	8.50299
	GbCNGC17	GrCNGC14	0.0861996	0.68321	0.126169	yes	131.387
	GbCNGC17	GrCNGC15	0.0171436	0.0725995	0.236139	yes	13.9614
	GbCNGC19	GrCNGC2	0.00182964	0.00620693	0.294774	yes	1.19364
	GbCNGC22	GrCNGC7	0.0956269	0.67745	0.141157	yes	130.279
	GbCNGC22	GrCNGC17	0.00256493	0.0106046	0.241869	yes	2.03935
	GbCNGC23	GrCNGC18	0.000604	0.01037	0.0582376	yes	1.99424
	GbCNGC24	GrCNGC19	0.00899741	0.00793396	1.13404	no	1.52576
	GbCNGC26	GrCNGC4	0.0722058	0.509162	0.141813	yes	97.9157
	GbCNGC27	GrCNGC13	0	0.00765801	0	yes	1.47269
	GbCNGC29	GrCNGC1	0.00121494	0.00823336	0.147564	yes	1.58334
	GbCNGC29	GrCNGC10	0.134176	0.91571	0.146527	yes	176.098
	GbCNGC31	GrCNGC6	0.0038162	0.00824609	0.462789	yes	1.58579
	GbCNGC32	GrCNGC7	0.000629	0.00203528	0.309144	yes	0.3914
	GbCNGC32	GrCNGC17	0.0889522	0.724994	0.122694	yes	139.422
	GbCNGC33	GrCNGC8	0.0142233	0.0190004	0.748581	yes	3.65392
	GbCNGC34	GrCNGC9	0.00282207	0.00940599	0.300029	yes	1.80884
	GbCNGC35	GrCNGC1	0.134557	0.891112	0.150999	yes	171.368
	GbCNGC35	GrCNGC10	0.00241425	0.00605452	0.398751	yes	1.16433
	GbCNGC36	GrCNGC15	0.00647122	0.0291749	0.221808	yes	5.61057
	GbCNGC38	GrCNGC3	0.0127169	0.0168633	0.754122	yes	3.24293
Gh_Gb	GhCNGC1	GbCNGC1	0.00061	0.0041216	0.147964	yes	0.792615
	GhCNGC1	GbCNGC19	0.00919787	0.0510654	0.180119	yes	9.82028
	GhCNGC2	GbCNGC2	0.00918314	0.00901212	1.01898	no	1.7331
	GhCNGC2	GbCNGC38	0.0102227	0.0266149	0.384098	yes	5.11824
	GhCNGC3	GbCNGC26	0.0735213	0.521911	0.140869	yes	100.368
	GhCNGC4	GbCNGC4	0.00137868	0	NaN		0
	GhCNGC4	GbCNGC25	0.00692206	0.0434205	0.159419	yes	8.35009
	GhCNGC5	GbCNGC26	0.0115106	0.0416537	0.276341	yes	8.01032
	GhCNGC6	GbCNGC27	0.00233873	0.015395	0.151914	yes	2.96058
	GhCNGC7	GbCNGC7	0	0	NaN		0
	GhCNGC7	GbCNGC23	0.00606615	0.0422498	0.143578	yes	8.12496
	GhCNGC8	GbCNGC8	0	0.00832475	0		1.60091
	GhCNGC8	GbCNGC13	0.223844	1.75326	0.127673	yes	337.166
	GhCNGC8	GbCNGC22	0.00772415	0.017019	0.453855	yes	3.27288
	GhCNGC8	GbCNGC32	0.0905871	0.69475	0.130388	yes	133.606
	GhCNGC9	GbCNGC9	0.0052479	0.00749751	0.699952	yes	1.44183
	GhCNGC10	GbCNGC10	0.000616	0.00198939	0.309714	yes	0.382575
	GhCNGC10	GbCNGC17	0.0878146	0.687536	0.127724	yes	132.218
	GhCNGC11	GbCNGC11	0.0227221	0.0246784	0.920729	yes	4.74584
	GhCNGC11	GbCNGC16	0.159698	0.990056	0.161302	yes	190.395
	GhCNGC11	GbCNGC29	0.0276475	0.0486228	0.568612	yes	9.35054
	GhCNGC11	GbCNGC35	0.154336	1.02763	0.150186	yes	197.622
	GhCNGC12	GbCNGC8	0.193546	1.8444	0.104937	yes	354.693
	GhCNGC12	GbCNGC13	0.0196906	0.0187945	1.04768	no	3.61432
	GhCNGC12	GbCNGC31	0.0304064	0.0593374	0.512432	yes	11.411
	GhCNGC13	GbCNGC22	0.0959118	0.662233	0.144831	yes	127.353
	GhCNGC13	GbCNGC32	0.00758021	0.0527365	0.143737	yes	10.1416
	GhCNGC14	GbCNGC34	0.0341213	0.0643919	0.529901	yes	12.3831
	GhCNGC15	GbCNGC11	0.142573	0.88061	0.161903	yes	169.348
	GhCNGC15	GbCNGC16	0.00122412	0.0123757	0.0989131	yes	2.37994
	GhCNGC15	GbCNGC29	0.138923	0.885847	0.156825	yes	170.355
	GhCNGC15	GbCNGC35	0.00675784	0.0377504	0.179014	yes	7.25969
	GhCNGC16	GbCNGC17	0.00911944	0.0130133	0.700779	yes	2.50255
	GhCNGC16	GbCNGC36	0.0265379	0.0952884	0.278501	yes	18.3247
	GhCNGC18	GbCNGC1	0.00981258	0.0511108	0.191987	yes	9.829
	GhCNGC18	GbCNGC19	0.00244051	0	NaN		0
	GhCNGC19	GbCNGC2	0.0195954	0.0310635	0.630818	yes	5.97375
	GhCNGC19	GbCNGC38	0.0031773	0.00404314	0.78585	yes	0.777526
	GhCNGC20	GbCNGC26	0.0740639	0.508304	0.145708	yes	97.7507
	GhCNGC21	GbCNGC9	0.00738468	0.0408542	0.180757	yes	7.85658
	GhCNGC22	GbCNGC8	0.00828595	0.0327601	0.252928	yes	6.30003
	GhCNGC22	GbCNGC13	0.218901	1.72923	0.126589	yes	332.545
	GhCNGC22	GbCNGC22	0.00212089	0.00233736	0.907388	yes	0.449492
	GhCNGC22	GbCNGC32	0.0898261	0.668424	0.134385	yes	128.543
	GhCNGC23	GbCNGC7	0.00606615	0.0422498	0.143578	yes	8.12496
	GhCNGC23	GbCNGC23	0	0	NaN		0
	GhCNGC24	GbCNGC24	0.000594	0.0099175	0.0598468	yes	1.90721
	GhCNGC25	GbCNGC25	0.00119451	0.00392158	0.304598	yes	0.75415
	GhCNGC26	GbCNGC26	0.00832357	0.011102	0.749738	yes	2.13499
	GhCNGC27	GbCNGC27	0.00116868	0.0038168	0.306193	yes	0.734
	GhCNGC28	GbCNGC10	0.0154019	0.041337	0.372594	yes	7.94942
	GhCNGC28	GbCNGC17	0.106697	0.676351	0.157754	yes	130.068
	GhCNGC29	GbCNGC11	0.0134698	0.020777	0.648302	yes	3.99557
	GhCNGC29	GbCNGC16	0.143361	0.892286	0.160667	yes	171.593
	GhCNGC29	GbCNGC29	0.00243149	0	NaN		0
	GhCNGC29	GbCNGC35	0.136734	0.905626	0.150982	yes	174.159
	GhCNGC30	GbCNGC12	0.00306827	0.0227408	0.134924	yes	4.37322
	GhCNGC31	GbCNGC8	0.237918	1.68218	0.141434	yes	323.497
	GhCNGC31	GbCNGC13	0.0199027	0.0358466	0.55522	yes	6.89358
	GhCNGC32	GbCNGC32	0.00315176	0.00407402	0.773624	yes	0.783466
	GhCNGC32	GbCNGC22	0.0978523	0.676869	0.144566	yes	130.167
	GhCNGC33	GbCNGC33	0.0142119	0.0121368	1.17098	no	2.334
	GhCNGC34	GbCNGC34	0	0	NaN		0
	GhCNGC35	GbCNGC11	0.138509	0.897749	0.154285	yes	172.644
	GhCNGC35	GbCNGC16	0.00861151	0.0442311	0.194693	yes	8.50598
	GhCNGC35	GbCNGC29	0.134527	0.905928	0.148496	yes	174.217
	GhCNGC35	GbCNGC35	0.000603	0.00201342	0.299377	yes	0.387197
	GhCNGC36	GbCNGC17	0.0249404	0.0893544	0.279118	yes	17.1835
	GhCNGC36	GbCNGC36	0.0015625	0.00756309	0.206596	yes	1.45444
	GhCNGC39	GbCNGC33	0.0156079	0.0497044	0.314015	yes	9.55854
